# Supplementary material for: Oxidative [3+2]Cycloaddition of Alkynylphosphonates with Heterocyclic N-Imines: Synthesis of Pyrazolo[1,5-a]Pyridine-3-phosphonates
Source: Molecules. 2022 Nov 16;27(22):7913. doi: 10.3390/molecules27227913 (PMC9694626; doi:10.3390/molecules27227913)
Supplement: Supplementary file 1 [file molecules-27-07913-s001.zip]

Archive with 1 entries (1 files):
- molecules-2012525-supplementary.pdf
